# Supplementary material for: Metals and Extremophilic Bacteria in Mining Environments: A Systematic Review
Source: Microorganisms. 2026 Jun 11;14(6):1312. doi: 10.3390/microorganisms14061312 (PMC13303428; doi:10.3390/microorganisms14061312)
Supplement: Supplementary file 1 [file microorganisms-14-01312-s001.zip]

Archive with 1 entries (1 files):
- microorganisms-4221334-supplementary.pdf
